# Supplementary material for: Investigation into the Structure and Properties of Biochar Co-Activated by ZnCl2 and NaHCO3 under Low Temperature Conditions
Source: Materials (Basel). 2024 Feb 18;17(4):942. doi: 10.3390/ma17040942 (PMC10890275; doi:10.3390/ma17040942)
Supplement: Supplementary file 1 [file materials-17-00942-s001.zip]

Archive with 1 entries (1 files):
- materials-2838805-supplementary.pdf
